# Supplementary material for: Molecular docking of substituted pteridinones and pyrimidines to the ATP-binding site of the N-terminal domain of RSK2 and associated MM/GBSA and molecular field datasets
Source: Data Brief. 2020 Feb 28;29:105347. doi: 10.1016/j.dib.2020.105347 (PMC7082523; doi:10.1016/j.dib.2020.105347)
Supplement: Multimedia component 1 [file mmc1.zip]

Archive with 78 entries (77 files):
- .DS_Store
- Cresset/KAC-Forge-Alignments.fqj
- Cresset/Molecular Fields/
- Cresset/Molecular Fields/24.png
- Cresset/Molecular Fields/33.png
- Cresset/Molecular Fields/34.png
- Cresset/Molecular Fields/36.png
- Cresset/Molecular Fields/37.png
- Cresset/Molecular Fields/BI-D1870.png
- Figure 01.cdx
- Schrodinger/.DS_Store
- Schrodinger/5D9K-KAC.pdf
- Schrodinger/5D9K-KAC.prj.zip
- Schrodinger/Ligand Interaction Maps/01.png
- Schrodinger/Ligand Interaction Maps/02.png
- Schrodinger/Ligand Interaction Maps/03.png
- Schrodinger/Ligand Interaction Maps/04.png
- Schrodinger/Ligand Interaction Maps/05.png
- Schrodinger/Ligand Interaction Maps/06.png
- Schrodinger/Ligand Interaction Maps/07.png
- Schrodinger/Ligand Interaction Maps/08.png
- Schrodinger/Ligand Interaction Maps/09.png
- Schrodinger/Ligand Interaction Maps/10.png
- Schrodinger/Ligand Interaction Maps/11.png
- Schrodinger/Ligand Interaction Maps/12.png
- Schrodinger/Ligand Interaction Maps/13.png
- Schrodinger/Ligand Interaction Maps/14.png
- Schrodinger/Ligand Interaction Maps/15.png
- Schrodinger/Ligand Interaction Maps/16.png
- Schrodinger/Ligand Interaction Maps/17.png
- Schrodinger/Ligand Interaction Maps/18.png
- Schrodinger/Ligand Interaction Maps/19.png
- Schrodinger/Ligand Interaction Maps/20.png
- Schrodinger/Ligand Interaction Maps/21.png
- Schrodinger/Ligand Interaction Maps/22.png
- Schrodinger/Ligand Interaction Maps/23.png
- Schrodinger/Ligand Interaction Maps/24.png
- Schrodinger/Ligand Interaction Maps/25.png
- Schrodinger/Ligand Interaction Maps/26.png
- Schrodinger/Ligand Interaction Maps/27.png
- Schrodinger/Ligand Interaction Maps/28.png
- Schrodinger/Ligand Interaction Maps/29.png
- Schrodinger/Ligand Interaction Maps/30.png
- Schrodinger/Ligand Interaction Maps/31.png
- Schrodinger/Ligand Interaction Maps/32.png
- Schrodinger/Ligand Interaction Maps/33.png
- Schrodinger/Ligand Interaction Maps/34.png
- Schrodinger/Ligand Interaction Maps/35.png
- Schrodinger/Ligand Interaction Maps/36.png
- Schrodinger/Ligand Interaction Maps/37.png
- Schrodinger/Ligand Interaction Maps/38.png
- Schrodinger/Ligand Interaction Maps/39.png
- Schrodinger/Ligand Interaction Maps/40.png
- Schrodinger/Ligand Interaction Maps/41.png
- Schrodinger/Ligand Interaction Maps/42.png
- Schrodinger/Ligand Interaction Maps/43.png
- Schrodinger/Ligand Interaction Maps/44.png
- Schrodinger/Ligand Interaction Maps/45.png
- Schrodinger/Ligand Interaction Maps/46.png
- Schrodinger/Ligand Interaction Maps/47.png
- Schrodinger/Ligand Interaction Maps/48.png
- Schrodinger/Ligand Interaction Maps/49.png
- Schrodinger/Ligand Interaction Maps/50.png
- Schrodinger/Ligand Interaction Maps/51.png
- Schrodinger/Ligand Interaction Maps/52.png
- Schrodinger/Ligand Interaction Maps/53.png
- Schrodinger/Ligand Interaction Maps/54.png
- Schrodinger/Ligand Interaction Maps/55.png
- Schrodinger/Ligand Interaction Maps/56.png
- Schrodinger/Ligand Interaction Maps/57.png
- Schrodinger/Ligand Interaction Maps/58.png
- Schrodinger/Ligand Interaction Maps/Overlay.tif
- Schrodinger/Parameters/2019-12-09_16-41-43.png
- Schrodinger/Parameters/2019-12-09_16-42-49.png
- Schrodinger/Parameters/2019-12-09_16-48-02.png
- Schrodinger/Parameters/2019-12-09_17-02-22.png
- Schrodinger/Parameters/2019-12-09_17-31-05.png
- Schrodinger/Parameters/2019-12-09_19-11-53.png
